# Supplementary material for: Latent Class Analysis Identifies Distinct Phenotypes of Systemic Lupus Erythematosus Predictive of Flares after mRNA COVID-19 Vaccination: Results from the Coronavirus National Vaccine Registry for ImmuNe Diseases SINGapore (CONVIN-SING)
Source: Vaccines (Basel). 2023 Dec 27;12(1):29. doi: 10.3390/vaccines12010029 (PMC10819486; doi:10.3390/vaccines12010029)
Supplement: Supplementary file 1 [file vaccines-12-00029-s001.zip]

Archive with 1 entries (1 files):
- vaccines-2697247-supplementary.pdf
